# Supplementary material for: NLRP3 inflammasome activation mediates sleep deprivation-induced pyroptosis in mice
Source: PeerJ. 2021 Jul 6;9:e11609. doi: 10.7717/peerj.11609 (PMC8269641; doi:10.7717/peerj.11609)
Supplement: Supplemental Information 1 [file peerj-09-11609-s001.zip]

Archive with 15 entries (14 files):
- Fig 1 and Fig 3B raw data.xlsx
- qPCR and ELISA raw data.xlsx
- Weatern Blot raw data/
- Weatern Blot raw data/Figure 2b actin.tif
- Weatern Blot raw data/Figure 2b ASC.tif
- Weatern Blot raw data/Figure 2b caspase1.tif
- Weatern Blot raw data/Figure 2b NLPR3.tif
- Weatern Blot raw data/Figure 3b actin.tif
- Weatern Blot raw data/Figure 3b GSDMD.tif
- Weatern Blot raw data/Figure 4a P-p38.tif
- Weatern Blot raw data/Figure 4aT-p38.tif
- Weatern Blot raw data/Figure 4b p-erk.tif
- Weatern Blot raw data/Figure 4b T-ERK.tif
- Weatern Blot raw data/Figure 4c p-AKT.tif
- Weatern Blot raw data/Figure 4C T-AKT.tif
