# Supplementary material for: NLRP3 inflammasome activation mediates sleep deprivation-induced pyroptosis in mice
Source: PeerJ. 2021 Jul 6;9:e11609. doi: 10.7717/peerj.11609 (PMC8269641; doi:10.7717/peerj.11609)
Supplement: Supplemental Information 1 [file peerj-09-11609-s001.zip › Fig 1 and Fig 3B raw data.xlsx]

## Sheet: Fig-1B
Control	SD	SD+recover
34	93	49
44	90	57
48	72	65

## Sheet: Fig-1D
	Control	SD	SD+recover
	0	1.31	0.61
	0	1.19	0.64
	0	1.4	0.52

## Sheet: Fig-1F
	Control	SD	SD+recover
	7.8	24.2	15.7
	8.2	22.4	11.9
	5.9	18.2	15.3

## Sheet: Fig-3B IL-1β 
x	IL-1β（pg/ml)
0.034	0
0.321	10
0.396	20
0.594	40
0.831	80
1.345	160
2.236	320
3.716	640
0.026	0.042	0.846	0.872	1.392	1.386			Standard0	Standard0	Control1	Control1	SD+recover3	SD+recover3
0.335	0.307	0.804	0.828					Standard10	Standard10	Control2	Control2
0.389	0.403	1.054	1.046					Standard20	Standard20	Control3	Control3
0.584	0.604	1.649	1.653					Standard40	Standard40	SD1	SD1
0.826	0.836	1.594	1.608					Standard80	Standard80	SD2	SD2
1.356	1.334	1.013	2.599					Standard160	Standard160	SD3	SD3
2.231	2.241	1.261	1.249					Standard320	Standard320	SD+recover1	SD+recover1
3.705	3.727	1.257	1.239					Standard640	Standard640	SD+recover2	SD+recover2

## Sheet: Fig-3B IL-18
x	IL-18（pg/ml)
0.021	0
0.218	15.625
0.351	31.25
0.519	62.5
0.743	125
1.032	250
1.83	500
3.216	1000
0.018	0.024	0.926	0.936	1.281	1.257			Standard0	Standard0	Control1	Control1	SD+recover3	SD+recover3
0.205	0.231	0.801	0.817					Standard15.625	Standard15.625	Control2	Control2
0.34	0.362	1.127	1.065					Standard31.25	Standard31.25	Control3	Control3
0.531	0.507	1.758	1.77					Standard62.5	Standard62.5	SD1	SD1
0.761	0.725	1.546	1.494					Standard125	Standard125	SD2	SD2
1.029	1.035	1.784	1.802					Standard250	Standard250	SD3	SD3
1.815	1.845	1.361	1.349					Standard500	Standard500	SD+recover1	SD+recover1
3.206	3.226	1.306	1.318					Standard1000	Standard1000	SD+recover2	SD+recover2

## Sheet: Fig-3B TNF-α 
x	TNF-α（pg/ml)
0.027	0
0.161	1.5625
0.204	3.125
0.246	6.25
0.484	12.5
0.904	25
2.067	50
3.993	100
0.018	0.036	1.067	1.101	1.946	1.932			Standard0	Standard0	Control1	Control1	SD+recover3	SD+recover3
0.157	0.165	1.233	1.243					Standard1.5625	Standard1.5625	Control2	Control2
0.211	0.197	1.325	1.317					Standard3.125	Standard3.125	Control3	Control3
0.258	0.234	2.604	2.58					Standard6.25	Standard6.25	SD1	SD1
0.479	0.489	2.637	2.619					Standard12.5	Standard12.5	SD2	SD2
0.901	0.907	2.453	2.447					Standard25	Standard25	SD3	SD3
2.105	2.029	1.405	1.379					Standard50	Standard50	SD+recover1	SD+recover1
3.991	3.995	1.534	1.512					Standard100	Standard100	SD+recover2	SD+recover2
