# Supplementary material for: NLRP3 inflammasome activation mediates sleep deprivation-induced pyroptosis in mice
Source: PeerJ. 2021 Jul 6;9:e11609. doi: 10.7717/peerj.11609 (PMC8269641; doi:10.7717/peerj.11609)
Supplement: Supplemental Information 1 [file peerj-09-11609-s001.zip › qPCR and ELISA raw data.xlsx]

## Sheet: ELISA IL-1β
0.026	0.042	0.846	0.872	1.392	1.386			Standard substance 0	Standard substance 0	Control1	Control1	SD+recover3	SD+recover3
0.335	0.307	0.804	0.828					Standard substance 10	Standard substance 10	Control2	Control2
0.389	0.403	1.054	1.046					Standard substance 20	Standard substance 20	Control3	Control3
0.584	0.604	1.649	1.653					Standard substance 40	Standard substance 40	SD1	SD1
0.826	0.836	1.594	1.608					Standard substance 80	Standard substance 80	SD2	SD2
1.356	1.334	1.013	2.599					Standard substance 160	Standard substance 160	SD3	SD3
2.231	2.241	1.261	1.249					Standard substance 320	Standard substance 320	SD+recover1	SD+recover1
3.705	3.727	1.257	1.239					Standard substance 640	Standard substance 640	SD+recover2	SD+recover2

## Sheet: ELISA IL-18
0.018	0.024	0.926	0.936	1.281	1.257			Standard substance 0	Standard substance 0	Control1	Control1	SD+recover3	SD+recover3
0.205	0.231	0.801	0.817					Standard substance 15.625	Standard substance 15.625	Control2	Control2
0.34	0.362	1.127	1.065					Standard substance 31.25	Standard substance 31.25	Control3	Control3
0.531	0.507	1.758	1.77					Standard substance 62.5	Standard substance 62.5	SD1	SD1
0.761	0.725	1.546	1.494					Standard substance 125	Standard substance 125	SD2	SD2
1.029	1.035	1.784	1.802					Standard substance 250	Standard substance 250	SD3	SD3
1.815	1.845	1.361	1.349					Standard substance 500	Standard substance 500	SD+recover1	SD+recover1
3.206	3.226	1.306	1.318					Standard substance 1000	Standard substance 1000	SD+recover2	SD+recover2

## Sheet: ELISA TNF-α
0.018	0.036	1.067	1.101	1.946	1.932			Standard substance 0	Standard substance 0	Control1	Control1	SD+recover3	SD+recover3
0.157	0.165	1.233	1.243					Standard substance 1.5625	Standard substance 1.5625	Control2	Control2
0.211	0.197	1.325	1.317					Standard substance 3.125	Standard substance 3.125	Control3	Control3
0.258	0.234	2.604	2.58					Standard substance 6.25	Standard substance 6.25	SD1	SD1
0.479	0.489	2.637	2.619					Standard substance 12.5	Standard substance 12.5	SD2	SD2
0.901	0.907	2.453	2.447					Standard substance 25	Standard substance 25	SD3	SD3
2.105	2.029	1.405	1.379					Standard substance 50	Standard substance 50	SD+recover1	SD+recover1
3.991	3.995	1.534	1.512					Standard substance 100	Standard substance 100	SD+recover2	SD+recover2

## Sheet: RT-PCR IL-1β
	18s	IL-1β	CT2-CT1		△ CT - the mean value of △ CT in the control group	2 to the power -∆∆CT		2-∆∆CT divided by The mean value of 2-∆∆CT in the control group	average
	CT1	CT2	∆CT	The mean value of △ CT in the control group	∆∆CT	2-∆∆CT	The mean value of 2-∆∆CT in the control group	The mean value of 2 - △ CT in the control group was 1
Control	11.82	19.15	7.33	7.4	-0.07	1.04972	1.00232	1.04729
	11.76	19.3	7.54	7.4	0.14	0.907519	1.00232	0.905421
	11.6	18.93	7.33	7.4	-0.07	1.04972	1.00232	1.04729	1	0.081908
			7.4			1.00232
SD	11.95	18.51	6.56	7.4	-0.84	1.79005	1.00232	1.78591
	12.07	18.6	6.53	7.4	-0.87	1.82766	1.00232	1.82344
	12.11	18.54	6.43	7.4	-0.97	1.95884	1.00232	1.95431	1.85455	0.0884071
SD+recover	12.02	19	6.98	7.4	-0.42	1.33793	1.00232	1.33483
	11.97	18.81	6.84	7.4	-0.56	1.47427	1.00232	1.47086
	11.91	19.07	7.16	7.4	-0.24	1.18099	1.00232	1.17826	1.32799	0.146419

## Sheet: RT-PCR IL-18
	18s	IL-18	CT2-CT1		△ CT - the mean value of △ CT in the control group	2 to the power -∆∆CT		2-∆∆CT divided by The mean value of 2-∆∆CT in the control group	average
	CT1	CT2	∆CT	The mean value of △ CT in the control group	∆∆CT	2-∆∆CT	The mean value of 2-∆∆CT in the control group	The mean value of 2 - △ CT in the control group was 1
Control	13.61	21.16	7.55	7.60667	-0.0566667	1.04006	1.0141	1.0256
	13.48	20.82	7.34	7.60667	-0.266667	1.20303	1.0141	1.1863
	13.45	21.38	7.93	7.60667	0.323333	0.799221	1.0141	0.788107	1	0.200325
			7.60667			1.0141
SD	13.58	19.83	6.25	7.60667	-1.35667	2.56093	1.0141	2.52532
	13.37	19.8	6.43	7.60667	-1.17667	2.26054	1.0141	2.2291
	13.46	19.87	6.41	7.60667	-1.19667	2.29209	1.0141	2.26022	2.33821	0.162781
SD+recover	13.51	20.3	6.79	7.60667	-0.816667	1.76133	1.0141	1.73684
	13.29	20.31	7.02	7.60667	-0.586667	1.50177	1.0141	1.48089
	13.4	20.25	6.85	7.60667	-0.756667	1.68958	1.0141	1.66609	1.62794	0.13217

## Sheet: RT-PCR  TNF-α
	18s	TNF-α	CT2-CT1		△ CT - the mean value of △ CT in the control group	2 to the power -∆∆CT		2-∆∆CT divided by The mean value of 2-∆∆CT in the control group	average
	CT1	CT2	∆CT	The mean value of △ CT in the control group	∆∆CT	2-∆∆CT	The mean value of 2-∆∆CT in the control group	The mean value of 2 - △ CT in the control group was 1
Control	10.87	20.34	9.47	9.36	0.11	0.926588	1.00327	0.923568
	10.95	20.36	9.41	9.36	0.05	0.965936	1.00327	0.962788
	11.01	20.21	9.2	9.36	-0.16	1.11729	1.00327	1.11364	1	0.100354
			9.36			1.00327
SD	11.06	19.54	8.48	9.36	-0.88	1.84038	1.00327	1.83438
	10.98	19.6	8.62	9.36	-0.74	1.67018	1.00327	1.66473
	11.05	19.44	8.39	9.36	-0.97	1.95884	1.00327	1.95246	1.81719	0.14463
SD+recover	10.92	19.75	8.83	9.36	-0.53	1.44393	1.00327	1.43922
	10.86	19.47	8.61	9.36	-0.75	1.68179	1.00327	1.67631
	10.91	19.68	8.77	9.36	-0.59	1.50525	1.00327	1.50034	1.53862	0.123093
